# Supplementary material for: A Composite Substrate of Ag Nanoparticle-Decorated Inverse Opal Polydimethylsiloxane for Surface Raman Fluorescence Dual Enhancement
Source: Polymers (Basel). 2025 Jul 21;17(14):1995. doi: 10.3390/polym17141995 (PMC12300014; doi:10.3390/polym17141995)
Supplement: Supplementary file 1 [file polymers-17-01995-s001.zip]

Archive with 1 entries (1 files):
- polymers-3730467-supplementary.pdf
